# Supplementary material for: Piezo1 Mechanosensor Expression in Rare Hematopoietic Cells Controls Systemic Inflammatory Response in Mice
Source: Cells. 2025 Dec 16;14(24):1999. doi: 10.3390/cells14241999 (PMC12732291; doi:10.3390/cells14241999)
Supplement: Supplementary file 1 [file cells-14-01999-s001.zip]

Archive with 1 entries (1 files):
- cells-3929208-supplementary.pdf
